# Supplementary material for: Impaired Autophagy in CD11b+ Dendritic Cells Expands CD4+ Regulatory T Cells and Limits Atherosclerosis in Mice
Source: Circ Res. 2019 Nov 7;125(11):1019–34. doi: 10.1161/CIRCRESAHA.119.315248 (PMC6844650; doi:10.1161/CIRCRESAHA.119.315248)
Supplement: Supplementary file 1 [file res-125-1019-s001.xlsx]

## Sheet: DC CD8 WT vs KO
Differencially expressed genes in CD8a+ DCs from Atg16l1 cKO mice
ACCESSION	logFC	logCPM	LR	PValue	FDR	Gene name	Gene description
ENSMUSG00000022899	-7.82405	5.77354	345.221	4.65392e-77	5.39994e-73	Slc15a2	solute carrier family 15 (H+/peptide transporter), member 2 [Source:MGI Symbol;Acc:MGI:1890457]
ENSMUSG00000094344	6.53105	2.76249	200.756	1.42816e-45	8.28545e-42	Gm11942	predicted gene 11942 [Source:MGI Symbol;Acc:MGI:3650608]
ENSMUSG00000028268	-3.51883	5.80314	102.168	5.10201e-24	1.97329e-20	Gbp3	guanylate binding protein 3 [Source:MGI Symbol;Acc:MGI:1926263]
ENSMUSG00000040264	-5.35749	5.67127	95.6212	1.39106e-22	4.03513e-19	Gbp2b	guanylate binding protein 2b [Source:MGI Symbol;Acc:MGI:95666]
ENSMUSG00000028270	-2.94321	5.70823	83.9471	5.08205e-20	1.17934e-16	Gbp2	guanylate binding protein 2 [Source:MGI Symbol;Acc:MGI:102772]
ENSMUSG00000076615	5.17225	3.03399	64.1383	1.15988e-15	2.24301e-12	Ighg3	Immunoglobulin heavy constant gamma 3 [Source:MGI Symbol;Acc:MGI:2144790]
ENSMUSG00000073000	5.40719	0.289003	63.1436	1.92169e-15	3.18534e-12	Gm10451	predicted gene 10451 [Source:MGI Symbol;Acc:MGI:3641898]
ENSMUSG00000082791	6.13967	0.596287	56.6012	5.33795e-14	7.74203e-11	Gm4875	predicted gene 4875 [Source:MGI Symbol;Acc:MGI:3648108]
ENSMUSG00000026289	-3.26278	3.74953	53.4001	2.72082e-13	3.50775e-10	Atg16l1	autophagy related 16-like 1 (S. cerevisiae) [Source:MGI Symbol;Acc:MGI:1924290]
ENSMUSG00000033985	-4.00242	1.69223	51.4461	7.35888e-13	8.53851e-10	Tesk2	testis-specific kinase 2 [Source:MGI Symbol;Acc:MGI:2385204]
ENSMUSG00000076604	5.07976	1.61617	48.5974	3.14292e-12	3.31521e-09	Igkj1	immunoglobulin kappa joining 1 [Source:MGI Symbol;Acc:MGI:1316689]
ENSMUSG00000070369	2.86348	4.49997	42.8157	6.01469e-11	5.81571e-08	Itgad	integrin, alpha D [Source:MGI Symbol;Acc:MGI:3578624]
ENSMUSG00000113015	3.53104	0.768001	37.742	8.07455e-10	7.20685e-07	Gm6296	predicted gene 6296 [Source:MGI Symbol;Acc:MGI:3648150]
ENSMUSG00000103261	-7.17086	0.680299	37.1774	1.07857e-09	8.93899e-07	Gm36981	predicted gene, 36981 [Source:MGI Symbol;Acc:MGI:5610209]
ENSMUSG00000014686	2.37494	3.46694	32.6006	1.13177e-08	8.75462e-06	Ceacam16	carcinoembryonic antigen-related cell adhesion molecule 16 [Source:MGI Symbol;Acc:MGI:2685615]
ENSMUSG00000014846	3.16213	1.77206	31.9242	1.60311e-08	1.16256e-05	Tppp3	tubulin polymerization-promoting protein family member 3 [Source:MGI Symbol;Acc:MGI:1915221]
ENSMUSG00000068227	3.55237	2.2119	30.1734	3.95081e-08	2.69655e-05	Il2rb	interleukin 2 receptor, beta chain [Source:MGI Symbol;Acc:MGI:96550]
ENSMUSG00000087968	-4.1175	1.55249	29.6549	5.16225e-08	3.32764e-05	Gm25395	predicted gene, 25395 [Source:MGI Symbol;Acc:MGI:5455172]
ENSMUSG00000103192	4.43055	0.6019	29.3027	6.1909e-08	3.78068e-05	Gm37645	predicted gene, 37645 [Source:MGI Symbol;Acc:MGI:5610873]
ENSMUSG00000061878	6.61835	-0.0639975	27.7343	1.39176e-07	8.07427e-05	Sphk1	sphingosine kinase 1 [Source:MGI Symbol;Acc:MGI:1316649]
ENSMUSG00000028251	-2.57883	1.64741	27.5826	1.50529e-07	8.31708e-05	Tstd3	thiosulfate sulfurtransferase (rhodanese)-like domain containing 3 [Source:MGI Symbol;Acc:MGI:1924282]
ENSMUSG00000091313	2.38115	0.906091	26.4306	2.73174e-07	0.000144074	Fth-ps2	ferritin heavy chain, pseudogene 2 [Source:MGI Symbol;Acc:MGI:104594]
ENSMUSG00000034614	-2.21707	2.05941	26.3161	2.89856e-07	0.000144123	Pik3ip1	phosphoinositide-3-kinase interacting protein 1 [Source:MGI Symbol;Acc:MGI:1917016]
ENSMUSG00000035678	-1.61302	4.10005	26.1831	3.1053e-07	0.000144123	Tnfsf9	tumor necrosis factor (ligand) superfamily, member 9 [Source:MGI Symbol;Acc:MGI:1101058]
ENSMUSG00000113010	-2.72205	1.41487	26.2267	3.036e-07	0.000144123	Gm34084	predicted gene, 34084 [Source:MGI Symbol;Acc:MGI:5593243]
ENSMUSG00000042978	2.26143	3.43077	25.348	4.78647e-07	0.000213605	Sbk1	SH3-binding kinase 1 [Source:MGI Symbol;Acc:MGI:2135937]
ENSMUSG00000034462	-2.77548	0.871513	25.0595	5.55888e-07	0.000222722	Pkd2	polycystic kidney disease 2 [Source:MGI Symbol;Acc:MGI:1099818]
ENSMUSG00000040528	-1.68429	3.4782	25.0568	5.56661e-07	0.000222722	Milr1	mast cell immunoglobulin like receptor 1 [Source:MGI Symbol;Acc:MGI:2685731]
ENSMUSG00000051034	-2.62567	0.977634	25.1453	5.31681e-07	0.000222722	Zfp11	zinc finger protein 11 [Source:MGI Symbol;Acc:MGI:99156]
ENSMUSG00000031133	-1.2946	6.66827	24.6808	6.76552e-07	0.000261668	Arhgef6	Rac/Cdc42 guanine nucleotide exchange factor (GEF) 6 [Source:MGI Symbol;Acc:MGI:1920591]
ENSMUSG00000104706	2.14761	1.51054	23.7742	1.08324e-06	0.000405445	Gm43421	predicted gene 43421 [Source:MGI Symbol;Acc:MGI:5663558]
ENSMUSG00000022123	3.97594	2.04121	23.4412	1.28789e-06	0.00046698	Scel	sciellin [Source:MGI Symbol;Acc:MGI:1891228]
ENSMUSG00000026399	-4.53211	0.950738	22.7688	1.82705e-06	0.000642403	Cd55	CD55 molecule, decay accelerating factor for complement [Source:MGI Symbol;Acc:MGI:104850]
ENSMUSG00000107115	-3.41514	0.708141	22.6635	1.92999e-06	0.000658638	Gm43052	predicted gene 43052 [Source:MGI Symbol;Acc:MGI:5663189]
ENSMUSG00000044573	-2.52909	1.45592	22.2817	2.35436e-06	0.000780503	Acp1	acid phosphatase 1, soluble [Source:MGI Symbol;Acc:MGI:87881]
ENSMUSG00000005540	-3.25413	0.797866	21.9755	2.76151e-06	0.000821585	Fcer2a	Fc receptor, IgE, low affinity II, alpha polypeptide [Source:MGI Symbol;Acc:MGI:95497]
ENSMUSG00000025226	2.41628	0.871688	21.9972	2.73043e-06	0.000821585	Fbxl15	F-box and leucine-rich repeat protein 15 [Source:MGI Symbol;Acc:MGI:1915681]
ENSMUSG00000044453	5.83429	1.84437	22.106	2.57998e-06	0.000821585	Ffar1	free fatty acid receptor 1 [Source:MGI Symbol;Acc:MGI:2684079]
ENSMUSG00000046999	3.42532	1.02979	22.0248	2.69149e-06	0.000821585	1110032F04Rik	RIKEN cDNA 1110032F04 gene [Source:MGI Symbol;Acc:MGI:1915975]
ENSMUSG00000033350	2.15764	2.31265	21.8236	2.98901e-06	0.000867038	Chst2	carbohydrate sulfotransferase 2 [Source:MGI Symbol;Acc:MGI:1891160]
ENSMUSG00000016624	2.81582	0.970063	21.2961	3.93521e-06	0.00111367	Phf21b	PHD finger protein 21B [Source:MGI Symbol;Acc:MGI:2443812]
ENSMUSG00000047719	-1.95335	1.41345	20.9886	4.62023e-06	0.00127639	Ubiad1	UbiA prenyltransferase domain containing 1 [Source:MGI Symbol;Acc:MGI:1918957]
ENSMUSG00000020057	-2.27611	2.49307	20.9237	4.77953e-06	0.0012897	Dram1	DNA-damage regulated autophagy modulator 1 [Source:MGI Symbol;Acc:MGI:1918962]
ENSMUSG00000038390	-3.1685	2.00124	20.8405	4.99164e-06	0.00131632	Gpr162	G protein-coupled receptor 162 [Source:MGI Symbol;Acc:MGI:1315214]
ENSMUSG00000107215	-3.23535	0.505904	20.7042	5.35969e-06	0.00138197	Gm43197	predicted gene 43197 [Source:MGI Symbol;Acc:MGI:5663334]
ENSMUSG00000106115	1.97165	0.878286	20.6344	5.55882e-06	0.00140215	Gm43420	predicted gene 43420 [Source:MGI Symbol;Acc:MGI:5663557]
ENSMUSG00000098183	1.64836	2.14163	20.4274	6.19375e-06	0.00152906	Gm27010	predicted gene, 27010 [Source:MGI Symbol;Acc:MGI:5504125]
ENSMUSG00000076569	3.9381	1.40457	20.0843	7.41027e-06	0.00179128	Igkv5-39	immunoglobulin kappa variable 5-39 [Source:MGI Symbol;Acc:MGI:2686255]
ENSMUSG00000042265	5.58721	2.57231	19.821	8.50439e-06	0.00197353	Trem1	triggering receptor expressed on myeloid cells 1 [Source:MGI Symbol;Acc:MGI:1930005]
ENSMUSG00000109852	1.41505	1.64354	19.8464	8.39205e-06	0.00197353	Gm45360	predicted gene 45360 [Source:MGI Symbol;Acc:MGI:5791196]
ENSMUSG00000105986	1.55661	2.05491	19.3874	1.06708e-05	0.00242772	Gm43065	predicted gene 43065 [Source:MGI Symbol;Acc:MGI:5663202]
ENSMUSG00000100351	3.1642	0.990428	19.3315	1.09878e-05	0.00245175	Gm7867	predicted gene 7867 [Source:MGI Symbol;Acc:MGI:3644627]
ENSMUSG00000011179	-0.99214	6.42074	19.1653	1.19871e-05	0.00262427	Odc1	ornithine decarboxylase, structural 1 [Source:MGI Symbol;Acc:MGI:97402]
ENSMUSG00000097403	-3.87625	0.59681	18.6505	1.57006e-05	0.0033736	9230116N13Rik	RIKEN cDNA 9230116N13 gene [Source:MGI Symbol;Acc:MGI:2443255]
ENSMUSG00000047592	5.41783	1.18158	18.5298	1.67271e-05	0.00352881	Nxpe5	neurexophilin and PC-esterase domain family, member 5 [Source:MGI Symbol;Acc:MGI:3584036]
ENSMUSG00000025702	1.95899	1.00249	18.4496	1.74461e-05	0.00361476	March8	membrane-associated ring finger (C3HC4) 8 [Source:MGI Symbol;Acc:MGI:1919029]
ENSMUSG00000094356	-6.40974	0.76312	18.1567	2.03454e-05	0.00414154	Igkv8-28	immunoglobulin kappa variable 8-28 [Source:MGI Symbol;Acc:MGI:3642251]
ENSMUSG00000040234	-1.59133	3.35397	18.122	2.07198e-05	0.00414502	Tm7sf3	transmembrane 7 superfamily member 3 [Source:MGI Symbol;Acc:MGI:1914873]
ENSMUSG00000106202	1.52417	1.73885	17.9917	2.21871e-05	0.00436333	Gm43727	predicted gene 43727 [Source:MGI Symbol;Acc:MGI:5663864]
ENSMUSG00000115543	5.62524	0.894325	17.8267	2.41968e-05	0.00467925	AC130671.2
ENSMUSG00000093894	3.33868	1.20888	17.7155	2.56533e-05	0.0048796	Ighv1-53	immunoglobulin heavy variable 1-53 [Source:MGI Symbol;Acc:MGI:3576502]
ENSMUSG00000037849	-6.17537	2.24561	17.6572	2.64516e-05	0.00495029	Ifi206	interferon activated gene 206 [Source:MGI Symbol;Acc:MGI:3646410]
ENSMUSG00000113263	3.52658	0.819305	17.5523	2.79508e-05	0.00514782	Gm4811	predicted gene 4811 [Source:MGI Symbol;Acc:MGI:3648985]
ENSMUSG00000074419	-6.10487	2.25603	17.486	2.89437e-05	0.0052474	Gm15448	predicted gene 15448 [Source:MGI Symbol;Acc:MGI:3705216]
ENSMUSG00000000276	0.935669	4.77329	17.3774	3.06447e-05	0.00538743	Dgke	diacylglycerol kinase, epsilon [Source:MGI Symbol;Acc:MGI:1889276]
ENSMUSG00000110245	2.0365	1.49135	17.3794	3.06122e-05	0.00538743	Gm20100	predicted gene, 20100 [Source:MGI Symbol;Acc:MGI:5012285]
ENSMUSG00000114045	1.92301	0.586911	17.1281	3.49418e-05	0.00605119	Gm34220	predicted gene, 34220 [Source:MGI Symbol;Acc:MGI:5593379]
ENSMUSG00000037353	-1.03676	3.52727	17.0931	3.55923e-05	0.0060732	Letmd1	LETM1 domain containing 1 [Source:MGI Symbol;Acc:MGI:1915864]
ENSMUSG00000055725	1.63368	1.4869	16.9955	3.74686e-05	0.00623456	Paqr3	progestin and adipoQ receptor family member III [Source:MGI Symbol;Acc:MGI:2679683]
ENSMUSG00000085894	-2.82722	2.53278	16.9882	3.76126e-05	0.00623456	Gm15832	predicted gene 15832 [Source:MGI Symbol;Acc:MGI:3834078]
ENSMUSG00000106831	1.52686	1.76253	16.8334	4.08088e-05	0.00666907	Ube2n-ps1	ubiquitin-conjugating enzyme E2N, pseudogene 1 [Source:MGI Symbol;Acc:MGI:894296]
ENSMUSG00000041716	1.57629	1.73055	16.7539	4.2554e-05	0.00668336	Gm20604	predicted gene 20604 [Source:MGI Symbol;Acc:MGI:5305180]
ENSMUSG00000051236	-2.3947	0.505584	16.7474	4.27003e-05	0.00668336	Msrb3	methionine sulfoxide reductase B3 [Source:MGI Symbol;Acc:MGI:2443538]
ENSMUSG00000059842	-2.07512	1.80071	16.7665	4.22736e-05	0.00668336	Zfp341	zinc finger protein 341 [Source:MGI Symbol;Acc:MGI:2682937]
ENSMUSG00000062040	1.6964	1.98825	16.7253	4.32002e-05	0.00668336	Zfp27	zinc finger protein 27 [Source:MGI Symbol;Acc:MGI:99174]
ENSMUSG00000113003	1.27939	2.96296	16.543	4.75593e-05	0.00726093	AC125409.1
ENSMUSG00000105864	1.44517	2.3306	16.5127	4.83263e-05	0.00728221	Gm10484	predicted gene 10484 [Source:MGI Symbol;Acc:MGI:3642756]
ENSMUSG00000071648	-1.79907	1.12106	16.4662	4.95261e-05	0.00736733	Rom1	rod outer segment membrane protein 1 [Source:MGI Symbol;Acc:MGI:97998]
ENSMUSG00000037214	-1.35689	2.97189	16.2818	5.45865e-05	0.00793412	Thap1	THAP domain containing, apoptosis associated protein 1 [Source:MGI Symbol;Acc:MGI:1921004]
ENSMUSG00000064215	-1.21979	4.24091	16.2777	5.47039e-05	0.00793412	Ifi27	interferon, alpha-inducible protein 27 [Source:MGI Symbol;Acc:MGI:1277180]
ENSMUSG00000069272	-2.69704	0.782808	16.2261	5.62131e-05	0.00805236	Hist1h2ae	histone cluster 1, H2ae [Source:MGI Symbol;Acc:MGI:2448290]
ENSMUSG00000051177	2.54281	1.45192	16.1254	5.9284e-05	0.00838868	Plcb1	phospholipase C, beta 1 [Source:MGI Symbol;Acc:MGI:97613]
ENSMUSG00000058794	3.09475	1.07512	16.0318	6.2289e-05	0.0087077	Nfe2	nuclear factor, erythroid derived 2 [Source:MGI Symbol;Acc:MGI:97308]
ENSMUSG00000051224	-2.79897	1.02153	15.8635	6.80802e-05	0.00940398	Tceanc	transcription elongation factor A (SII) N-terminal and central domain containing [Source:MGI Symbol;Acc:MGI:2685236]
ENSMUSG00000108521	2.70484	1.05657	15.7629	7.17974e-05	0.00980077	Gm44639	predicted gene 44639 [Source:MGI Symbol;Acc:MGI:5753215]
ENSMUSG00000026955	-1.77423	1.72293	15.6376	7.67153e-05	0.0103503	Sapcd2	suppressor APC domain containing 2 [Source:MGI Symbol;Acc:MGI:1919330]
ENSMUSG00000043467	-0.881405	4.34386	15.6125	7.77375e-05	0.0103677	Zbtb37	zinc finger and BTB domain containing 37 [Source:MGI Symbol;Acc:MGI:2444467]
ENSMUSG00000005897	-1.39135	2.50369	15.559	7.99696e-05	0.0104208	Nr2c1	nuclear receptor subfamily 2, group C, member 1 [Source:MGI Symbol;Acc:MGI:1352465]
ENSMUSG00000030309	1.48704	2.31115	15.5179	8.17282e-05	0.0104208	Caprin2	caprin family member 2 [Source:MGI Symbol;Acc:MGI:2448541]
ENSMUSG00000055652	-1.71627	2.38456	15.538	8.08645e-05	0.0104208	Klhl25	kelch-like 25 [Source:MGI Symbol;Acc:MGI:2668031]
ENSMUSG00000110972	2.30978	0.704714	15.5807	7.90589e-05	0.0104208	5830462O15Rik	RIKEN cDNA 5830462O15 gene [Source:MGI Symbol;Acc:MGI:1923360]
ENSMUSG00000021728	-1.38675	5.22054	15.4527	8.45938e-05	0.0106689	Emb	embigin [Source:MGI Symbol;Acc:MGI:95321]
ENSMUSG00000035711	2.16119	3.20076	15.4027	8.68626e-05	0.0108373	Dok3	docking protein 3 [Source:MGI Symbol;Acc:MGI:1351490]
ENSMUSG00000047751	1.55192	1.43703	15.1458	9.95208e-05	0.0122845	Utf1	undifferentiated embryonic cell transcription factor 1 [Source:MGI Symbol;Acc:MGI:1276125]
ENSMUSG00000021575	3.13432	0.757017	15.0839	0.000102838	0.012342	Ahrr	aryl-hydrocarbon receptor repressor [Source:MGI Symbol;Acc:MGI:1333776]
ENSMUSG00000034652	-1.01556	6.5824	15.0777	0.000103178	0.012342	Cd300a	CD300A molecule [Source:MGI Symbol;Acc:MGI:2443411]
ENSMUSG00000058317	-1.07793	4.56112	15.0865	0.000102693	0.012342	Ube2e2	ubiquitin-conjugating enzyme E2E 2 [Source:MGI Symbol;Acc:MGI:2384997]
ENSMUSG00000095597	1.00611	6.71447	14.5885	0.000133729	0.0156295	Gm6472	predicted pseudogene 6472 [Source:MGI Symbol;Acc:MGI:3648396]
ENSMUSG00000107136	1.37523	1.32862	14.5864	0.000133877	0.0156295	Gm42466	predicted gene 42466 [Source:MGI Symbol;Acc:MGI:5662603]
ENSMUSG00000109539	1.3994	2.83941	14.5748	0.000134702	0.0156295	Gm44667	predicted gene 44667 [Source:MGI Symbol;Acc:MGI:5753243]
ENSMUSG00000110914	1.38902	3.61341	14.5251	0.000138302	0.0158883	AC156031.1
ENSMUSG00000034731	1.07051	4.12548	14.4188	0.000146336	0.0164986	Dgkh	diacylglycerol kinase, eta [Source:MGI Symbol;Acc:MGI:2444188]
ENSMUSG00000054293	-2.75292	1.22365	14.4172	0.000146458	0.0164986	A630033H20Rik	RIKEN cDNA A630033H20 gene [Source:MGI Symbol;Acc:MGI:2441814]
ENSMUSG00000030785	1.91135	1.61484	14.3615	0.000150858	0.0166706	Cox6a2	cytochrome c oxidase subunit VIa polypeptide 2 [Source:MGI Symbol;Acc:MGI:104649]
ENSMUSG00000035914	5.1152	1.09697	14.3644	0.000150621	0.0166706	Cd276	CD276 antigen [Source:MGI Symbol;Acc:MGI:2183926]
ENSMUSG00000021253	1.60909	2.12728	14.1655	0.000167416	0.018225	Tgfb3	transforming growth factor, beta 3 [Source:MGI Symbol;Acc:MGI:98727]
ENSMUSG00000074136	1.24833	1.53884	14.1582	0.000168067	0.018225	4930513N10Rik	RIKEN cDNA 4930513N10 gene [Source:MGI Symbol;Acc:MGI:2443064]
ENSMUSG00000046573	-1.75373	1.57047	14.104	0.000172976	0.0185837	Lyrm4	LYR motif containing 4 [Source:MGI Symbol;Acc:MGI:2683538]
ENSMUSG00000036587	-3.66855	0.723232	14.0305	0.000179873	0.0191474	Fut7	fucosyltransferase 7 [Source:MGI Symbol;Acc:MGI:107692]
ENSMUSG00000047067	-1.93762	1.01002	13.9682	0.000185931	0.0196124	Dusp28	dual specificity phosphatase 28 [Source:MGI Symbol;Acc:MGI:1914696]
ENSMUSG00000037872	5.07341	0.890657	13.8694	0.000195963	0.0204315	Ackr1	atypical chemokine receptor 1 (Duffy blood group) [Source:MGI Symbol;Acc:MGI:1097689]
ENSMUSG00000071379	-0.955975	4.97428	13.8574	0.000197218	0.0204315	Hpcal1	hippocalcin-like 1 [Source:MGI Symbol;Acc:MGI:1855689]
ENSMUSG00000005078	-1.66618	2.05454	13.8363	0.00019945	0.0204798	Jkamp	JNK1/MAPK8-associated membrane protein [Source:MGI Symbol;Acc:MGI:1915057]
ENSMUSG00000078490	2.80096	1.0815	13.6227	0.000223461	0.0227441	Cfap74	cilia and flagella associated protein 74 [Source:MGI Symbol;Acc:MGI:1917130]
ENSMUSG00000041718	1.23649	2.68186	13.5146	0.00023671	0.023883	Alg13	asparagine-linked glycosylation 13 [Source:MGI Symbol;Acc:MGI:1914824]
ENSMUSG00000096768	1.02356	3.71014	13.4683	0.000242622	0.0242685	Erdr1	erythroid differentiation regulator 1 [Source:MGI Symbol;Acc:MGI:2384747]
ENSMUSG00000020782	1.04909	2.61826	13.3298	0.000261214	0.0259049	Llgl2	lethal giant larvae homolog 2 (Drosophila) [Source:MGI Symbol;Acc:MGI:1918843]
ENSMUSG00000101279	1.57529	1.25328	13.2594	0.000271221	0.0266693	Gm18342	predicted gene, 18342 [Source:MGI Symbol;Acc:MGI:5010527]
ENSMUSG00000019539	-1.12034	3.14399	13.1901	0.000281437	0.0274413	Rcn3	reticulocalbin 3, EF-hand calcium binding domain [Source:MGI Symbol;Acc:MGI:1277122]
ENSMUSG00000031825	1.54477	2.36618	13.1023	0.000294938	0.0284176	Crispld2	cysteine-rich secretory protein LCCL domain containing 2 [Source:MGI Symbol;Acc:MGI:1926142]
ENSMUSG00000105176	-1.56347	1.18024	13.0933	0.000296348	0.0284176	Gm43668	predicted gene 43668 [Source:MGI Symbol;Acc:MGI:5663805]
ENSMUSG00000021176	-2.19664	1.11389	13.0622	0.00030131	0.0284236	Efcab11	EF-hand calcium binding domain 11 [Source:MGI Symbol;Acc:MGI:1926017]
ENSMUSG00000028360	3.83361	1.68458	13.0672	0.000300506	0.0284236	Slc44a5	solute carrier family 44, member 5 [Source:MGI Symbol;Acc:MGI:3035141]
ENSMUSG00000108522	1.48868	1.76931	13.0457	0.000303975	0.0284437	Gm44664	predicted gene 44664 [Source:MGI Symbol;Acc:MGI:5753240]
ENSMUSG00000047379	-1.51006	1.6756	13.0128	0.000309362	0.0287162	B4gat1	beta-1,4-glucuronyltransferase 1 [Source:MGI Symbol;Acc:MGI:1919680]
ENSMUSG00000070953	1.30004	1.82742	12.9832	0.000314301	0.0289432	Rabepk	Rab9 effector protein with kelch motifs [Source:MGI Symbol;Acc:MGI:2139530]
ENSMUSG00000091050	1.49339	1.96224	12.8587	0.000335917	0.0306901	9330020H09Rik	RIKEN cDNA 9330020H09 gene [Source:MGI Symbol;Acc:MGI:3704457]
ENSMUSG00000039633	1.18477	3.81763	12.7754	0.000351214	0.031837	Lonrf1	LON peptidase N-terminal domain and ring finger 1 [Source:MGI Symbol;Acc:MGI:3609241]
ENSMUSG00000069265	-0.988821	3.66446	12.6615	0.000373265	0.0335736	Hist1h3a	histone cluster 1, H3a [Source:MGI Symbol;Acc:MGI:2668828]
ENSMUSG00000023345	-1.39433	2.49732	12.603	0.000385131	0.0343744	Poc1a	POC1 centriolar protein A [Source:MGI Symbol;Acc:MGI:1917485]
ENSMUSG00000097585	1.43875	1.20491	12.5593	0.000394238	0.0346541	E230029C05Rik	RIKEN cDNA E230029C05 gene [Source:MGI Symbol;Acc:MGI:2442580]
ENSMUSG00000107283	1.65156	0.839942	12.5617	0.000393723	0.0346541	Mpv17	MpV17 mitochondrial inner membrane protein [Source:MGI Symbol;Acc:MGI:97138]
ENSMUSG00000003190	-1.23516	2.60061	12.456	0.000416643	0.0363482	Bcl2l12	BCL2-like 12 (proline rich) [Source:MGI Symbol;Acc:MGI:1922986]
ENSMUSG00000028758	-2.05002	0.826527	12.406	0.000427958	0.0370567	Kif17	kinesin family member 17 [Source:MGI Symbol;Acc:MGI:1098229]
ENSMUSG00000041268	2.1557	1.16577	12.2361	0.000468728	0.0401312	Dmxl2	Dmx-like 2 [Source:MGI Symbol;Acc:MGI:2444630]
ENSMUSG00000074210	-1.96418	0.838533	12.2296	0.000470382	0.0401312	E130208F15Rik	RIKEN cDNA E130208F15 gene [Source:MGI Symbol;Acc:MGI:3767226]
ENSMUSG00000099696	3.17285	1.8342	12.0874	0.000507651	0.0429947	2900052N01Rik	RIKEN cDNA 2900052N01 gene [Source:MGI Symbol;Acc:MGI:1920290]
ENSMUSG00000024486	2.68123	1.21905	12.04	0.000520696	0.043465	Hbegf	heparin-binding EGF-like growth factor [Source:MGI Symbol;Acc:MGI:96070]
ENSMUSG00000047250	-2.01798	1.4455	12.0487	0.000518287	0.043465	Ptgs1	prostaglandin-endoperoxide synthase 1 [Source:MGI Symbol;Acc:MGI:97797]
ENSMUSG00000022747	-1.79642	2.07984	11.985	0.000536299	0.0444477	St3gal6	ST3 beta-galactoside alpha-2,3-sialyltransferase 6 [Source:MGI Symbol;Acc:MGI:1888707]
ENSMUSG00000046442	2.52823	1.22543	11.9272	0.00055321	0.0455241	Ppm1e	protein phosphatase 1E (PP2C domain containing) [Source:MGI Symbol;Acc:MGI:2444096]
ENSMUSG00000094694	-8.44696	2.17275	11.8555	0.000574922	0.0469776	Ighv1-9	immunoglobulin heavy variable V1-9 [Source:MGI Symbol;Acc:MGI:4439621]
ENSMUSG00000001986	-1.42946	2.29237	11.7952	0.000593841	0.0476659	Gria3	glutamate receptor, ionotropic, AMPA3 (alpha 3) [Source:MGI Symbol;Acc:MGI:95810]
ENSMUSG00000039634	-1.49161	1.24967	11.8096	0.000589266	0.0476659	Zfp189	zinc finger protein 189 [Source:MGI Symbol;Acc:MGI:2444707]
ENSMUSG00000095788	-3.35343	5.42075	11.7895	0.00059567	0.0476659	Sirpb1a	signal-regulatory protein beta 1A [Source:MGI Symbol;Acc:MGI:2444824]
ENSMUSG00000028453	-1.07995	3.06178	11.6897	0.000628468	0.049946	Fancg	Fanconi anemia, complementation group G [Source:MGI Symbol;Acc:MGI:1926471]
ENSMUSG00000040795	-1.40291	2.28372	11.6131	0.000654901	0.0516927	Iqcc	IQ motif containing C [Source:MGI Symbol;Acc:MGI:2446212]
ENSMUSG00000066682	-5.18356	1.64992	11.5763	0.000667964	0.0523674	Pilrb2	paired immunoglobin-like type 2 receptor beta 2 [Source:MGI Symbol;Acc:MGI:2450535]
ENSMUSG00000026478	1.09527	3.32308	11.5591	0.000674175	0.0524997	Lamc1	laminin, gamma 1 [Source:MGI Symbol;Acc:MGI:99914]
ENSMUSG00000024420	-1.693	1.56478	11.4485	0.000715529	0.0544462	Zfp521	zinc finger protein 521 [Source:MGI Symbol;Acc:MGI:95459]
ENSMUSG00000037085	1.49997	0.977893	11.4696	0.000707432	0.0544462	Trmt12	tRNA methyltranferase 12 [Source:MGI Symbol;Acc:MGI:1915510]
ENSMUSG00000066442	1.02661	3.05949	11.4422	0.000717941	0.0544462	Mthfs	5, 10-methenyltetrahydrofolate synthetase [Source:MGI Symbol;Acc:MGI:1340032]
ENSMUSG00000103123	1.34365	1.29229	11.4627	0.000710088	0.0544462	Gm37390	predicted gene, 37390 [Source:MGI Symbol;Acc:MGI:5610618]
ENSMUSG00000021423	-0.707838	6.24055	11.3863	0.00073987	0.0554742	Ly86	lymphocyte antigen 86 [Source:MGI Symbol;Acc:MGI:1321404]
ENSMUSG00000114709	1.59023	2.30352	11.3833	0.000741058	0.0554742	AC157650.3
ENSMUSG00000050555	1.82901	1.53137	11.3572	0.000751565	0.0559001	Hyls1	HYLS1, centriolar and ciliogenesis associated [Source:MGI Symbol;Acc:MGI:1924082]
ENSMUSG00000023050	1.18766	1.7267	11.3257	0.000764412	0.0563372	Map3k12	mitogen-activated protein kinase kinase kinase 12 [Source:MGI Symbol;Acc:MGI:1346881]
ENSMUSG00000045410	-1.31294	2.0839	11.3191	0.000767154	0.0563372	Akr1e1	aldo-keto reductase family 1, member E1 [Source:MGI Symbol;Acc:MGI:1914758]
ENSMUSG00000026111	0.870331	3.85171	11.2828	0.000782297	0.057088	Unc50	unc-50 homolog (C. elegans) [Source:MGI Symbol;Acc:MGI:1914637]
ENSMUSG00000045466	-1.5086	1.91307	11.2597	0.000792077	0.0574404	Zfp956	zinc finger protein 956 [Source:MGI Symbol;Acc:MGI:2141515]
ENSMUSG00000090862	1.03511	2.13378	11.2067	0.00081501	0.0587364	Rps13	ribosomal protein S13 [Source:MGI Symbol;Acc:MGI:1915302]
ENSMUSG00000044452	-3.7652	1.32994	11.1384	0.000845581	0.0605634	Zfp507	zinc finger protein 507 [Source:MGI Symbol;Acc:MGI:1916378]
ENSMUSG00000113200	1.47067	1.13544	11.0697	0.000877488	0.0624632	AC153152.1
ENSMUSG00000108108	0.924106	3.53243	11.013	0.00090474	0.0640103	Gm44270	predicted gene, 44270 [Source:MGI Symbol;Acc:MGI:5690662]
ENSMUSG00000007570	-1.27401	2.24372	10.9681	0.000926915	0.0648936	Fance	Fanconi anemia, complementation group E [Source:MGI Symbol;Acc:MGI:1920025]
ENSMUSG00000020287	-0.982764	2.70942	10.9652	0.00092841	0.0648936	Mpg	N-methylpurine-DNA glycosylase [Source:MGI Symbol;Acc:MGI:97073]
ENSMUSG00000068735	1.06477	3.36398	10.916	0.000953396	0.0662411	Trp53i11	transformation related protein 53 inducible protein 11 [Source:MGI Symbol;Acc:MGI:2670995]
ENSMUSG00000078784	-0.765082	3.92086	10.8432	0.000991614	0.0684863	1810022K09Rik	RIKEN cDNA 1810022K09 gene [Source:MGI Symbol;Acc:MGI:1916376]
ENSMUSG00000070576	1.71021	2.51744	10.8221	0.00100298	0.0688614	Mn1	meningioma 1 [Source:MGI Symbol;Acc:MGI:1261813]
ENSMUSG00000020022	-1.0904	1.80419	10.7894	0.00102084	0.0696751	Ndufa12	NADH dehydrogenase (ubiquinone) 1 alpha subcomplex, 12 [Source:MGI Symbol;Acc:MGI:1913664]
ENSMUSG00000040139	-1.12099	2.224	10.7574	0.00103861	0.0703563	9430038I01Rik	RIKEN cDNA 9430038I01 gene [Source:MGI Symbol;Acc:MGI:1924502]
ENSMUSG00000066861	-3.1167	1.09747	10.7497	0.00104294	0.0703563	Oas1g	2'-5' oligoadenylate synthetase 1G [Source:MGI Symbol;Acc:MGI:97429]
ENSMUSG00000043832	-5.01882	2.91157	10.7273	0.00105566	0.0708026	Clec4a3	C-type lectin domain family 4, member a3 [Source:MGI Symbol;Acc:MGI:1920399]
ENSMUSG00000060950	-1.22328	2.73753	10.7094	0.00106593	0.0710807	Trmt61a	tRNA methyltransferase 61A [Source:MGI Symbol;Acc:MGI:2443487]
ENSMUSG00000105728	1.21887	2.63765	10.6958	0.00107379	0.0711953	Gm42819	predicted gene 42819 [Source:MGI Symbol;Acc:MGI:5662956]
ENSMUSG00000030162	-1.64966	1.48726	10.6148	0.00112186	0.0723221	Olr1	oxidized low density lipoprotein (lectin-like) receptor 1 [Source:MGI Symbol;Acc:MGI:1261434]
ENSMUSG00000033458	1.12897	1.79854	10.6162	0.00112101	0.0723221	Fan1	FANCD2/FANCI-associated nuclease 1 [Source:MGI Symbol;Acc:MGI:3045266]
ENSMUSG00000038702	-1.44342	1.16482	10.5841	0.00114065	0.0723221	Dsel	dermatan sulfate epimerase-like [Source:MGI Symbol;Acc:MGI:2442948]
ENSMUSG00000040836	-2.26051	2.68311	10.5865	0.00113915	0.0723221	Gpr161	G protein-coupled receptor 161 [Source:MGI Symbol;Acc:MGI:2685054]
ENSMUSG00000046721	-1.22473	2.33987	10.6039	0.00112849	0.0723221	Rpl14-ps1	ribosomal protein L14, pseudogene 1 [Source:MGI Symbol;Acc:MGI:3710579]
ENSMUSG00000057182	-1.97016	3.57554	10.6497	0.00110089	0.0723221	Scn3a	sodium channel, voltage-gated, type III, alpha [Source:MGI Symbol;Acc:MGI:98249]
ENSMUSG00000079491	-0.966193	3.0678	10.5842	0.00114059	0.0723221	H2-T10	histocompatibility 2, T region locus 10 [Source:MGI Symbol;Acc:MGI:95942]
ENSMUSG00000112642	1.87639	0.598139	10.5919	0.00113584	0.0723221	Gm17849	predicted gene, 17849 [Source:MGI Symbol;Acc:MGI:5010034]
ENSMUSG00000106099	1.02999	2.23564	10.5219	0.00117965	0.0743886	Gm42664	predicted gene 42664 [Source:MGI Symbol;Acc:MGI:5662801]
ENSMUSG00000026317	-0.660719	5.26762	10.4988	0.00119453	0.0745494	Cln8	ceroid-lipofuscinosis, neuronal 8 [Source:MGI Symbol;Acc:MGI:1349447]
ENSMUSG00000031951	-0.884579	2.8843	10.498	0.00119505	0.0745494	Tmem231	transmembrane protein 231 [Source:MGI Symbol;Acc:MGI:2685024]
ENSMUSG00000103869	1.06401	3.72749	10.4816	0.0012057	0.0748113	Gm37420	predicted gene, 37420 [Source:MGI Symbol;Acc:MGI:5610648]
ENSMUSG00000069266	0.810501	4.98674	10.4667	0.00121543	0.075014	Hist1h4b	histone cluster 1, H4b [Source:MGI Symbol;Acc:MGI:2448420]
ENSMUSG00000097194	1.00154	2.42298	10.4553	0.001223	0.0750818	9330175E14Rik	RIKEN cDNA 9330175E14 gene [Source:MGI Symbol;Acc:MGI:2443913]
ENSMUSG00000024330	1.39367	2.65709	10.4408	0.0012326	0.0752731	Col11a2	collagen, type XI, alpha 2 [Source:MGI Symbol;Acc:MGI:88447]
ENSMUSG00000070407	1.14401	3.28081	10.4235	0.00124422	0.0755846	Hs3st3b1	heparan sulfate (glucosamine) 3-O-sulfotransferase 3B1 [Source:MGI Symbol;Acc:MGI:1333853]
ENSMUSG00000025436	-1.62011	1.17391	10.3877	0.00126859	0.0766639	Atp23	ATP23 metallopeptidase and ATP synthase assembly factor homolog [Source:MGI Symbol;Acc:MGI:1916984]
ENSMUSG00000024670	1.64581	1.27695	10.2522	0.00136525	0.0812361	Cd6	CD6 antigen [Source:MGI Symbol;Acc:MGI:103566]
ENSMUSG00000033488	-1.24481	3.32479	10.2569	0.00136175	0.0812361	BC026585	cDNA sequence BC026585 [Source:MGI Symbol;Acc:MGI:2448516]
ENSMUSG00000110289	0.92378	2.86095	10.2644	0.0013562	0.0812361	4930412F12Rik	RIKEN cDNA 4930412F12 gene [Source:MGI Symbol;Acc:MGI:1922099]
ENSMUSG00000032643	-1.68279	2.53034	10.2215	0.00138815	0.0817188	Fhl3	four and a half LIM domains 3 [Source:MGI Symbol;Acc:MGI:1341092]
ENSMUSG00000110238	1.31793	1.06923	10.2305	0.00138135	0.0817188	Gm19269	predicted gene, 19269 [Source:MGI Symbol;Acc:MGI:5011454]
ENSMUSG00000110393	-1.37823	1.99341	10.2131	0.00139449	0.0817188	Gm36445	predicted gene, 36445 [Source:MGI Symbol;Acc:MGI:5595604]
ENSMUSG00000072770	1.45393	1.64991	10.1988	0.00140529	0.0819376	Acrbp	proacrosin binding protein [Source:MGI Symbol;Acc:MGI:1859515]
ENSMUSG00000059588	-0.722259	4.44163	10.1874	0.00141401	0.0820339	Calcrl	calcitonin receptor-like [Source:MGI Symbol;Acc:MGI:1926944]
ENSMUSG00000105804	1.32423	1.10188	10.1712	0.00142653	0.0823484	Gm43654	predicted gene 43654 [Source:MGI Symbol;Acc:MGI:5663791]
ENSMUSG00000040883	1.19905	1.0451	10.1398	0.00145103	0.0829375	Tmem205	transmembrane protein 205 [Source:MGI Symbol;Acc:MGI:3045495]
ENSMUSG00000060149	-1.81147	1.95977	10.1445	0.00144736	0.0829375	BC002059	cDNA sequence BC002059 [Source:MGI Symbol;Acc:MGI:2384864]
ENSMUSG00000048142	-1.76184	2.39978	10.1043	0.00147925	0.0841359	Nat8l	N-acetyltransferase 8-like [Source:MGI Symbol;Acc:MGI:2447776]
ENSMUSG00000107364	1.45859	1.39274	10.0408	0.00153108	0.0866591	Gm43051	predicted gene 43051 [Source:MGI Symbol;Acc:MGI:5663188]
ENSMUSG00000056130	1.36174	3.60162	10.0224	0.00154647	0.0871051	Ticam2	toll-like receptor adaptor molecule 2 [Source:MGI Symbol;Acc:MGI:3040056]
ENSMUSG00000026047	-1.12637	1.82673	9.95359	0.00160536	0.0899855	Kdelc1	KDEL (Lys-Asp-Glu-Leu) containing 1 [Source:MGI Symbol;Acc:MGI:1919300]
ENSMUSG00000094936	1.14419	2.66588	9.85353	0.00169506	0.0945568	Rbm4	RNA binding motif protein 4 [Source:MGI Symbol;Acc:MGI:1100865]
ENSMUSG00000031828	-1.04991	2.82246	9.82228	0.00172411	0.0951199	Klhl36	kelch-like 36 [Source:MGI Symbol;Acc:MGI:2385305]
ENSMUSG00000050357	1.14026	2.80484	9.83037	0.00171654	0.0951199	Carmil2	capping protein regulator and myosin 1 linker 2 [Source:MGI Symbol;Acc:MGI:2685431]
ENSMUSG00000090394	0.577387	7.35791	9.81627	0.00172975	0.0951199	4930523C07Rik	RIKEN cDNA 4930523C07 gene [Source:MGI Symbol;Acc:MGI:1914897]
ENSMUSG00000018672	1.67247	0.944286	9.80249	0.00174276	0.0953833	Copz2	coatomer protein complex, subunit zeta 2 [Source:MGI Symbol;Acc:MGI:1929008]
ENSMUSG00000046667	1.38101	0.95714	9.78434	0.00176004	0.0958769	Rbm12b1	RNA binding motif protein 12 B1 [Source:MGI Symbol;Acc:MGI:1919647]
ENSMUSG00000031824	0.971173	4.08032	9.72795	0.00181487	0.0984017	6430548M08Rik	RIKEN cDNA 6430548M08 gene [Source:MGI Symbol;Acc:MGI:2443793]
ENSMUSG00000086564	-4.80791	4.50179	9.70702	0.00183565	0.0990654	Cd101	CD101 antigen [Source:MGI Symbol;Acc:MGI:2685862]

## Sheet: DC CD11b WT vs KO
Differencially expressed genes in CD11b+ DCs from Atg16l1 cKO mice
ACCESSION	logFC	logCPM	LR	PValue	FDR	Gene name	Gene description
ENSMUSG00000022899	-6.50348	5.77354	332.556	2.66733e-74	3.0949e-70	Slc15a2	solute carrier family 15 (H+/peptide transporter), member 2 [Source:MGI Symbol;Acc:MGI:1890457]
ENSMUSG00000094344	8.36717	2.76249	191.328	1.63071e-43	9.46056e-40	Gm11942	predicted gene 11942 [Source:MGI Symbol;Acc:MGI:3650608]
ENSMUSG00000039943	3.39033	6.15909	158.095	2.95037e-36	1.1411e-32	Plcb4	phospholipase C, beta 4 [Source:MGI Symbol;Acc:MGI:107464]
ENSMUSG00000070369	3.61677	4.49997	69.6538	7.06828e-17	2.05033e-13	Itgad	integrin, alpha D [Source:MGI Symbol;Acc:MGI:3578624]
ENSMUSG00000017737	-2.71438	3.09164	60.9132	5.96472e-15	1.25181e-11	Mmp9	matrix metallopeptidase 9 [Source:MGI Symbol;Acc:MGI:97011]
ENSMUSG00000030785	4.6399	1.61484	60.7522	6.47319e-15	1.25181e-11	Cox6a2	cytochrome c oxidase subunit VIa polypeptide 2 [Source:MGI Symbol;Acc:MGI:104649]
ENSMUSG00000113010	-7.91928	1.41487	50.7362	1.05654e-12	1.75129e-09	Gm34084	predicted gene, 34084 [Source:MGI Symbol;Acc:MGI:5593243]
ENSMUSG00000026289	-2.78775	3.74953	40.7583	1.72273e-10	2.4986e-07	Atg16l1	autophagy related 16-like 1 (S. cerevisiae) [Source:MGI Symbol;Acc:MGI:1924290]
ENSMUSG00000011179	-1.51837	6.42074	40.4783	1.98809e-10	2.56309e-07	Odc1	ornithine decarboxylase, structural 1 [Source:MGI Symbol;Acc:MGI:97402]
ENSMUSG00000051177	3.20401	1.45192	37.4754	9.25721e-10	1.07411e-06	Plcb1	phospholipase C, beta 1 [Source:MGI Symbol;Acc:MGI:97613]
ENSMUSG00000040264	-3.18705	5.67127	34.2372	4.87882e-09	5.14627e-06	Gbp2b	guanylate binding protein 2b [Source:MGI Symbol;Acc:MGI:95666]
ENSMUSG00000035860	-2.85527	1.66472	33.9665	5.60701e-09	5.42151e-06	Cdhr3	cadherin-related family member 3 [Source:MGI Symbol;Acc:MGI:1916014]
ENSMUSG00000097993	3.13388	1.59821	32.0858	1.47515e-08	1.31663e-05	Ptprv	protein tyrosine phosphatase, receptor type, V [Source:MGI Symbol;Acc:MGI:108027]
ENSMUSG00000103285	2.07447	1.74734	31.4136	2.08518e-08	1.72817e-05	Gm37274	predicted gene, 37274 [Source:MGI Symbol;Acc:MGI:5610502]
ENSMUSG00000025746	2.79983	1.78099	30.3831	3.54601e-08	2.74296e-05	Il6	interleukin 6 [Source:MGI Symbol;Acc:MGI:96559]
ENSMUSG00000047654	2.62969	1.37001	29.4142	5.84469e-08	4.16846e-05	Tssk6	testis-specific serine kinase 6 [Source:MGI Symbol;Acc:MGI:2148775]
ENSMUSG00000032375	2.08858	1.89207	29.329	6.10737e-08	4.16846e-05	Aph1b	aph1 homolog B, gamma secretase subunit [Source:MGI Symbol;Acc:MGI:3522097]
ENSMUSG00000113669	-2.75752	5.45335	29.0209	7.16008e-08	4.61547e-05	AC163354.1
ENSMUSG00000089281	-2.53642	1.60965	28.0883	1.15905e-07	7.07815e-05	Scarna6	small Cajal body-specific RNA 6 [Source:MGI Symbol;Acc:MGI:3819487]
ENSMUSG00000030587	2.61561	1.19081	27.8123	1.3367e-07	7.75489e-05	2200002D01Rik	RIKEN cDNA 2200002D01 gene [Source:MGI Symbol;Acc:MGI:1919525]
ENSMUSG00000007783	2.90862	0.312942	25.0804	5.49894e-07	0.000303829	Cpt1c	carnitine palmitoyltransferase 1c [Source:MGI Symbol;Acc:MGI:2446526]
ENSMUSG00000034227	2.95034	2.27348	24.7064	6.67623e-07	0.000352111	Foxj1	forkhead box J1 [Source:MGI Symbol;Acc:MGI:1347474]
ENSMUSG00000033174	2.61508	2.08379	23.2928	1.39117e-06	0.000701813	Mgll	monoglyceride lipase [Source:MGI Symbol;Acc:MGI:1346042]
ENSMUSG00000073000	2.5894	0.289003	22.3833	2.2331e-06	0.00107961	Gm10451	predicted gene 10451 [Source:MGI Symbol;Acc:MGI:3641898]
ENSMUSG00000085385	1.42295	3.48008	21.8945	2.88055e-06	0.00133692	Snhg17	small nucleolar RNA host gene 17 [Source:MGI Symbol;Acc:MGI:1915358]
ENSMUSG00000096768	1.26995	3.71014	20.5183	5.90631e-06	0.00263581	Erdr1	erythroid differentiation regulator 1 [Source:MGI Symbol;Acc:MGI:2384747]
ENSMUSG00000026249	-5.90102	2.39321	18.8504	1.41382e-05	0.00607577	Serpine2	serine (or cysteine) peptidase inhibitor, clade E, member 2 [Source:MGI Symbol;Acc:MGI:101780]
ENSMUSG00000060275	-1.61037	3.78721	18.761	1.48163e-05	0.00613978	Nrg2	neuregulin 2 [Source:MGI Symbol;Acc:MGI:1098246]
ENSMUSG00000110289	2.00713	2.86095	18.5446	1.65973e-05	0.00645532	4930412F12Rik	RIKEN cDNA 4930412F12 gene [Source:MGI Symbol;Acc:MGI:1922099]
ENSMUSG00000097715	0.932048	5.49764	18.534	1.66905e-05	0.00645532	Gpr137b-ps	G protein-coupled receptor 137B, pseudogene [Source:MGI Symbol;Acc:MGI:3710533]
ENSMUSG00000018470	2.50171	0.918076	18.3529	1.83543e-05	0.0068458	Kcnab3	potassium voltage-gated channel, shaker-related subfamily, beta member 3 [Source:MGI Symbol;Acc:MGI:1336208]
ENSMUSG00000024666	-2.09478	1.08868	18.2991	1.88801e-05	0.0068458	Tmem138	transmembrane protein 138 [Source:MGI Symbol;Acc:MGI:1920232]
ENSMUSG00000033967	2.55721	0.961443	18.2064	1.98213e-05	0.0069693	Rnf225	ring finger protein 225 [Source:MGI Symbol;Acc:MGI:1924198]
ENSMUSG00000043587	-2.48624	1.77254	18.0123	2.19478e-05	0.00749	Pxylp1	2-phosphoxylose phosphatase 1 [Source:MGI Symbol;Acc:MGI:2442444]
ENSMUSG00000105561	1.82617	1.16968	17.9438	2.2752e-05	0.00754261	Gm43462	predicted gene 43462 [Source:MGI Symbol;Acc:MGI:5663599]
ENSMUSG00000052031	-2.26649	1.0473	17.8448	2.39676e-05	0.00772488	Tagap1	T cell activation GTPase activating protein 1 [Source:MGI Symbol;Acc:MGI:1919786]
ENSMUSG00000042363	-3.2233	0.981155	17.7582	2.50835e-05	0.00786605	Lgalsl	lectin, galactoside binding-like [Source:MGI Symbol;Acc:MGI:1916114]
ENSMUSG00000047067	1.85399	1.01002	17.7041	2.58073e-05	0.00788006	Dusp28	dual specificity phosphatase 28 [Source:MGI Symbol;Acc:MGI:1914696]
ENSMUSG00000072919	2.36934	0.737114	17.5734	2.76426e-05	0.00822401	Noxred1	NADP+ dependent oxidoreductase domain containing 1 [Source:MGI Symbol;Acc:MGI:1918525]
ENSMUSG00000075602	2.01459	2.98548	17.3071	3.17999e-05	0.00917946	Ly6a	lymphocyte antigen 6 complex, locus A [Source:MGI Symbol;Acc:MGI:107527]
ENSMUSG00000021253	1.72266	2.12728	17.2577	3.26376e-05	0.00917946	Tgfb3	transforming growth factor, beta 3 [Source:MGI Symbol;Acc:MGI:98727]
ENSMUSG00000023022	1.01897	6.213	17.2237	3.32274e-05	0.00917946	Lima1	LIM domain and actin binding 1 [Source:MGI Symbol;Acc:MGI:1920992]
ENSMUSG00000085574	1.82936	0.90864	17.0552	3.63093e-05	0.00979759	Gm13053	predicted gene 13053 [Source:MGI Symbol;Acc:MGI:3651989]
ENSMUSG00000069266	1.02603	4.98674	16.8902	3.96056e-05	0.0104442	Hist1h4b	histone cluster 1, H4b [Source:MGI Symbol;Acc:MGI:2448420]
ENSMUSG00000097998	1.89103	1.91636	16.7966	4.16068e-05	0.0107281	Gm27019	predicted gene, 27019 [Source:MGI Symbol;Acc:MGI:5504134]
ENSMUSG00000027669	1.08168	3.87966	16.6983	4.38212e-05	0.0110534	Gnb4	guanine nucleotide binding protein (G protein), beta 4 [Source:MGI Symbol;Acc:MGI:104581]
ENSMUSG00000113263	4.08476	0.819305	16.5196	4.81489e-05	0.0118866	Gm4811	predicted gene 4811 [Source:MGI Symbol;Acc:MGI:3648985]
ENSMUSG00000041797	-1.16668	3.59902	16.4005	5.12717e-05	0.0123939	Abca9	ATP-binding cassette, sub-family A (ABC1), member 9 [Source:MGI Symbol;Acc:MGI:2386796]
ENSMUSG00000050002	0.977988	3.36229	16.1414	5.87858e-05	0.0136777	Idnk	idnK gluconokinase homolog (E. coli) [Source:MGI Symbol;Acc:MGI:1922981]
ENSMUSG00000031133	-1.03288	6.66827	16.1364	5.89403e-05	0.0136777	Arhgef6	Rac/Cdc42 guanine nucleotide exchange factor (GEF) 6 [Source:MGI Symbol;Acc:MGI:1920591]
ENSMUSG00000068227	1.95524	2.2119	16.0519	6.1631e-05	0.0140217	Il2rb	interleukin 2 receptor, beta chain [Source:MGI Symbol;Acc:MGI:96550]
ENSMUSG00000017969	-3.84033	3.20182	15.6838	7.48641e-05	0.0164263	Ptgis	prostaglandin I2 (prostacyclin) synthase [Source:MGI Symbol;Acc:MGI:1097156]
ENSMUSG00000023913	0.933858	4.56307	15.6795	7.5032e-05	0.0164263	Pla2g7	phospholipase A2, group VII (platelet-activating factor acetylhydrolase, plasma) [Source:MGI Symbol;Acc:MGI:1351327]
ENSMUSG00000039754	2.12247	0.851751	15.554	8.01821e-05	0.0172288	Alkbh4	alkB homolog 4, lysine demethylase [Source:MGI Symbol;Acc:MGI:1919291]
ENSMUSG00000057137	1.11646	4.4322	15.3511	8.92693e-05	0.0188326	Tmem140	transmembrane protein 140 [Source:MGI Symbol;Acc:MGI:1915737]
ENSMUSG00000039478	1.28712	2.1546	15.244	9.44764e-05	0.0195752	Micu3	mitochondrial calcium uptake family, member 3 [Source:MGI Symbol;Acc:MGI:1925756]
ENSMUSG00000051000	6.4479	-0.00686371	15.1242	0.000100665	0.0196494	Fam160a1	family with sequence similarity 160, member A1 [Source:MGI Symbol;Acc:MGI:2444746]
ENSMUSG00000014599	2.12515	1.04274	15.09	0.000102504	0.0196494	Csf1	colony stimulating factor 1 (macrophage) [Source:MGI Symbol;Acc:MGI:1339753]
ENSMUSG00000051236	2.23953	0.505584	15.0422	0.000105137	0.0196494	Msrb3	methionine sulfoxide reductase B3 [Source:MGI Symbol;Acc:MGI:2443538]
ENSMUSG00000087150	1.61285	1.41573	15.031	0.000105761	0.0196494	BC064078	cDNA sequence BC064078 [Source:MGI Symbol;Acc:MGI:3040692]
ENSMUSG00000010607	-1.33042	2.32117	15.0122	0.00010682	0.0196494	Pigyl	phosphatidylinositol glycan anchor biosynthesis, class Y-like [Source:MGI Symbol;Acc:MGI:1913518]
ENSMUSG00000104339	1.28452	1.73155	14.9913	0.000108008	0.0196494	C130089K02Rik	RIKEN cDNA C130089K02 gene [Source:MGI Symbol;Acc:MGI:2444420]
ENSMUSG00000005078	-1.72136	2.05454	14.9783	0.000108757	0.0196494	Jkamp	JNK1/MAPK8-associated membrane protein [Source:MGI Symbol;Acc:MGI:1915057]
ENSMUSG00000061878	2.91489	-0.0639975	14.9604	0.00010979	0.0196494	Sphk1	sphingosine kinase 1 [Source:MGI Symbol;Acc:MGI:1316649]
ENSMUSG00000041199	1.4745	1.89359	14.9491	0.00011045	0.0196494	Rpusd1	RNA pseudouridylate synthase domain containing 1 [Source:MGI Symbol;Acc:MGI:1919186]
ENSMUSG00000030256	2.8391	1.68516	14.9045	0.00011309	0.0196494	Bhlhe41	basic helix-loop-helix family, member e41 [Source:MGI Symbol;Acc:MGI:1930704]
ENSMUSG00000106035	3.56665	0.914947	14.8983	0.000113463	0.0196494	Gm43545	predicted gene 43545 [Source:MGI Symbol;Acc:MGI:5663682]
ENSMUSG00000052572	-1.32836	3.56403	14.7319	0.00012393	0.0211315	Dlg2	discs, large homolog 2 (Drosophila) [Source:MGI Symbol;Acc:MGI:1344351]
ENSMUSG00000044949	-1.66748	2.91874	14.7057	0.000125663	0.0211315	Ubtd2	ubiquitin domain containing 2 [Source:MGI Symbol;Acc:MGI:2444752]
ENSMUSG00000021018	-1.48095	1.87154	14.6565	0.000128991	0.0212577	Polr2h	polymerase (RNA) II (DNA directed) polypeptide H [Source:MGI Symbol;Acc:MGI:2384309]
ENSMUSG00000000731	1.50103	1.83528	14.6406	0.000130078	0.0212577	Aire	autoimmune regulator (autoimmune polyendocrinopathy candidiasis ectodermal dystrophy) [Source:MGI Symbol;Acc:MGI:1338803]
ENSMUSG00000102882	-1.43865	2.21232	14.5829	0.000134125	0.0216146	Gm2065	predicted gene 2065 [Source:MGI Symbol;Acc:MGI:3780232]
ENSMUSG00000026556	-1.02379	3.17867	14.3369	0.000152838	0.0242929	Vangl2	vang-like 2 (van gogh, Drosophila) [Source:MGI Symbol;Acc:MGI:2135272]
ENSMUSG00000036620	-0.93606	4.50578	14.2467	0.000160339	0.0251407	Mgat4b	mannoside acetylglucosaminyltransferase 4, isoenzyme B [Source:MGI Symbol;Acc:MGI:2143974]
ENSMUSG00000015970	5.30872	0.540149	14.1895	0.000165288	0.0255712	Chdh	choline dehydrogenase [Source:MGI Symbol;Acc:MGI:1860776]
ENSMUSG00000097180	1.82932	1.67033	14.0577	0.000177286	0.0270664	2700038G22Rik	RIKEN cDNA 2700038G22 gene [Source:MGI Symbol;Acc:MGI:1914444]
ENSMUSG00000043061	1.23489	2.23711	14.0148	0.000181379	0.0271345	Tmem18	transmembrane protein 18 [Source:MGI Symbol;Acc:MGI:2387176]
ENSMUSG00000052512	0.874327	4.87006	14.0041	0.000182409	0.0271345	Nav2	neuron navigator 2 [Source:MGI Symbol;Acc:MGI:2183691]
ENSMUSG00000018648	2.78983	1.29065	13.9469	0.000188044	0.0276187	Dusp14	dual specificity phosphatase 14 [Source:MGI Symbol;Acc:MGI:1927168]
ENSMUSG00000024378	-1.12448	3.17571	13.8804	0.000194823	0.0282566	Stard4	StAR-related lipid transfer (START) domain containing 4 [Source:MGI Symbol;Acc:MGI:2156764]
ENSMUSG00000032180	-1.6892	1.12223	13.8089	0.00020238	0.0283677	Tmed1	transmembrane p24 trafficking protein 1 [Source:MGI Symbol;Acc:MGI:106201]
ENSMUSG00000039959	1.10379	4.17205	13.8059	0.000202695	0.0283677	Hip1	huntingtin interacting protein 1 [Source:MGI Symbol;Acc:MGI:1099804]
ENSMUSG00000098332	1.66264	2.22492	13.8038	0.000202923	0.0283677	2310009A05Rik	RIKEN cDNA 2310009A05 gene [Source:MGI Symbol;Acc:MGI:1913614]
ENSMUSG00000097204	1.90948	0.689421	13.7321	0.000210816	0.0288433	Gm17690	predicted gene, 17690 [Source:MGI Symbol;Acc:MGI:4937324]
ENSMUSG00000096573	-5.28268	1.60416	13.7279	0.000211297	0.0288433	1700009J07Rik	RIKEN cDNA 1700009J07 gene [Source:MGI Symbol;Acc:MGI:1914938]
ENSMUSG00000046442	2.73743	1.22543	13.5135	0.000236855	0.0314847	Ppm1e	protein phosphatase 1E (PP2C domain containing) [Source:MGI Symbol;Acc:MGI:2444096]
ENSMUSG00000024535	2.13753	2.38205	13.5133	0.00023688	0.0314847	Snx24	sorting nexing 24 [Source:MGI Symbol;Acc:MGI:1916476]
ENSMUSG00000045319	2.66468	2.30822	13.4847	0.000240511	0.0314847	Proser2	proline and serine rich 2 [Source:MGI Symbol;Acc:MGI:2442238]
ENSMUSG00000032872	-0.887356	5.43536	13.477	0.000241501	0.0314847	Cyb5r4	cytochrome b5 reductase 4 [Source:MGI Symbol;Acc:MGI:2386848]
ENSMUSG00000048497	-1.28207	2.1174	13.4187	0.000249132	0.0321187	Mmgt2	membrane magnesium transporter 2 [Source:MGI Symbol;Acc:MGI:2448491]
ENSMUSG00000045691	-1.68513	0.897859	13.3632	0.00025661	0.0327191	Thtpa	thiamine triphosphatase [Source:MGI Symbol;Acc:MGI:2446078]
ENSMUSG00000043153	-2.15818	1.48243	13.2915	0.00026661	0.0336247	Ispd	isoprenoid synthase domain containing [Source:MGI Symbol;Acc:MGI:1923097]
ENSMUSG00000057497	-1.12887	3.15659	13.2008	0.000279833	0.0349129	Fam136a	family with sequence similarity 136, member A [Source:MGI Symbol;Acc:MGI:1913738]
ENSMUSG00000044573	-1.95003	1.45592	13.1716	0.000284219	0.0350829	Acp1	acid phosphatase 1, soluble [Source:MGI Symbol;Acc:MGI:87881]
ENSMUSG00000092981	-1.31795	2.70591	13.1397	0.000289104	0.0353103	Mir5125	microRNA 5125 [Source:MGI Symbol;Acc:MGI:4950450]
ENSMUSG00000002108	1.24256	2.93437	13.0474	0.00030371	0.0367077	Nr1h3	nuclear receptor subfamily 1, group H, member 3 [Source:MGI Symbol;Acc:MGI:1352462]
ENSMUSG00000044083	-5.63658	0.430759	12.9428	0.000321151	0.0384157	Efcab8	EF-hand calcium binding domain 8 [Source:MGI Symbol;Acc:MGI:3644206]
ENSMUSG00000033722	5.65799	0.899069	12.7756	0.000351172	0.0415781	BC034090	cDNA sequence BC034090 [Source:MGI Symbol;Acc:MGI:2672904]
ENSMUSG00000098343	-1.81594	2.20183	12.7512	0.000355783	0.0416985	Mir6240	microRNA 6240 [Source:MGI Symbol;Acc:MGI:5531232]
ENSMUSG00000103976	1.67605	1.81257	12.6733	0.000370918	0.0430377	Gm37677	predicted gene, 37677 [Source:MGI Symbol;Acc:MGI:5610905]
ENSMUSG00000097194	1.23304	2.42298	12.5069	0.000405462	0.0465799	9330175E14Rik	RIKEN cDNA 9330175E14 gene [Source:MGI Symbol;Acc:MGI:2443913]
ENSMUSG00000065444	-1.52128	0.816084	12.4823	0.00041083	0.0467339	Mir27a	microRNA 27a [Source:MGI Symbol;Acc:MGI:2676902]
ENSMUSG00000042215	1.96587	1.78525	12.4351	0.000421331	0.0472117	Bag2	BCL2-associated athanogene 2 [Source:MGI Symbol;Acc:MGI:1891254]
ENSMUSG00000106166	1.41864	2.2251	12.3944	0.000430629	0.0472117	Gm43484	predicted gene 43484 [Source:MGI Symbol;Acc:MGI:5663621]
ENSMUSG00000112900	1.82714	1.27951	12.3929	0.000430975	0.0472117	AC140299.2
ENSMUSG00000030306	-2.95913	2.09838	12.3914	0.000431305	0.0472117	Tmtc1	transmembrane and tetratricopeptide repeat containing 1 [Source:MGI Symbol;Acc:MGI:3039590]
ENSMUSG00000008999	-1.5935	1.03259	12.265	0.000461537	0.0500487	Bmp7	bone morphogenetic protein 7 [Source:MGI Symbol;Acc:MGI:103302]
ENSMUSG00000039096	1.11172	4.08275	12.221	0.000472551	0.0507686	Rsad1	radical S-adenosyl methionine domain containing 1 [Source:MGI Symbol;Acc:MGI:3039628]
ENSMUSG00000107742	2.19862	0.714493	12.1969	0.00047869	0.0509564	9530085L11Rik	RIKEN cDNA 9530085L11 gene [Source:MGI Symbol;Acc:MGI:2443889]
ENSMUSG00000110556	1.29251	1.77682	12.1346	0.000494944	0.0522076	Gm45762	predicted gene 45762 [Source:MGI Symbol;Acc:MGI:5804877]
ENSMUSG00000042851	-1.10016	2.98661	12.018	0.000526906	0.0550783	Zc3h6	zinc finger CCCH type containing 6 [Source:MGI Symbol;Acc:MGI:1926001]
ENSMUSG00000038331	1.95264	0.957937	11.9946	0.000533536	0.0552734	Satb2	special AT-rich sequence binding protein 2 [Source:MGI Symbol;Acc:MGI:2679336]
ENSMUSG00000021360	-0.635316	8.33628	11.946	0.000547638	0.0562323	Gcnt2	glucosaminyl (N-acetyl) transferase 2, I-branching enzyme [Source:MGI Symbol;Acc:MGI:1100870]
ENSMUSG00000022037	1.58096	1.44425	11.8588	0.000573884	0.0581969	Clu	clusterin [Source:MGI Symbol;Acc:MGI:88423]
ENSMUSG00000050700	-1.22512	1.73347	11.8494	0.000576803	0.0581969	Emilin3	elastin microfibril interfacer 3 [Source:MGI Symbol;Acc:MGI:2389142]
ENSMUSG00000113985	-2.05025	1.72627	11.7995	0.000592457	0.0590196	9130015A21Rik	RIKEN cDNA 9130015A21 gene [Source:MGI Symbol;Acc:MGI:1918831]
ENSMUSG00000028443	-1.68787	1.82931	11.7782	0.000599286	0.0590196	Nudt2	nudix (nucleoside diphosphate linked moiety X)-type motif 2 [Source:MGI Symbol;Acc:MGI:1913651]
ENSMUSG00000081169	1.83647	2.8381	11.757	0.000606133	0.0590196	Gm12551	predicted gene 12551 [Source:MGI Symbol;Acc:MGI:3651664]
ENSMUSG00000030615	-1.04561	2.95076	11.7323	0.000614262	0.0590196	Tmem126a	transmembrane protein 126A [Source:MGI Symbol;Acc:MGI:1913521]
ENSMUSG00000047264	-1.35504	2.20509	11.7305	0.000614855	0.0590196	Zfp358	zinc finger protein 358 [Source:MGI Symbol;Acc:MGI:2153740]
ENSMUSG00000103432	1.75121	1.17617	11.7286	0.000615477	0.0590196	6720464F23Rik	RIKEN cDNA 6720464F23 gene [Source:MGI Symbol;Acc:MGI:2444677]
ENSMUSG00000068270	2.43561	2.58523	11.6224	0.000651636	0.0616684	Shroom4	shroom family member 4 [Source:MGI Symbol;Acc:MGI:2685570]
ENSMUSG00000039519	2.53642	0.628403	11.6162	0.000653785	0.0616684	Cyp7b1	cytochrome P450, family 7, subfamily b, polypeptide 1 [Source:MGI Symbol;Acc:MGI:104978]
ENSMUSG00000025176	2.65873	1.53014	11.6013	0.000659044	0.0616684	Hoga1	4-hydroxy-2-oxoglutarate aldolase 1 [Source:MGI Symbol;Acc:MGI:1914682]
ENSMUSG00000040165	-1.56527	0.120263	11.5266	0.000686069	0.0636837	Cd209c	CD209c antigen [Source:MGI Symbol;Acc:MGI:2157945]
ENSMUSG00000110422	-1.22055	1.47846	11.5109	0.00069189	0.0637143	Gm17999	predicted gene, 17999 [Source:MGI Symbol;Acc:MGI:5010184]
ENSMUSG00000022479	1.50073	2.13951	11.4586	0.000711649	0.0650178	Vdr	vitamin D (1,25-dihydroxyvitamin D3) receptor [Source:MGI Symbol;Acc:MGI:103076]
ENSMUSG00000021458	1.11156	2.82128	11.4366	0.000720109	0.0652767	2010111I01Rik	RIKEN cDNA 2010111I01 gene [Source:MGI Symbol;Acc:MGI:1919311]
ENSMUSG00000026200	-1.1151	2.89832	11.3787	0.000742922	0.0656328	Glb1l	galactosidase, beta 1-like [Source:MGI Symbol;Acc:MGI:1921827]
ENSMUSG00000076569	2.43469	1.40457	11.3693	0.000746662	0.0656328	Igkv5-39	immunoglobulin kappa variable 5-39 [Source:MGI Symbol;Acc:MGI:2686255]
ENSMUSG00000051335	0.641961	7.17166	11.3662	0.000747924	0.0656328	Gfod1	glucose-fructose oxidoreductase domain containing 1 [Source:MGI Symbol;Acc:MGI:2145304]
ENSMUSG00000049001	1.69204	0.809634	11.3623	0.000749494	0.0656328	Ndnf	neuron-derived neurotrophic factor [Source:MGI Symbol;Acc:MGI:1915419]
ENSMUSG00000037972	1.05278	4.96211	11.3553	0.000752319	0.0656328	Snn	stannin [Source:MGI Symbol;Acc:MGI:1276549]
ENSMUSG00000030271	-1.28041	1.55989	11.2891	0.000779627	0.0674398	Ogg1	8-oxoguanine DNA-glycosylase 1 [Source:MGI Symbol;Acc:MGI:1097693]
ENSMUSG00000109715	1.18656	1.44753	11.2772	0.000784657	0.0674398	Gm45606	predicted gene 45606 [Source:MGI Symbol;Acc:MGI:5791442]
ENSMUSG00000114279	-1.50691	2.04685	11.2155	0.00081119	0.0692076	Hist1h2bm	histone cluster 1, H2bm [Source:MGI Symbol;Acc:MGI:2448404]
ENSMUSG00000105472	1.62763	1.36333	11.1591	0.000836222	0.0708225	Gm43024	predicted gene 43024 [Source:MGI Symbol;Acc:MGI:5663161]
ENSMUSG00000105374	1.76734	0.814273	11.1193	0.000854326	0.0718315	Gm42551	predicted gene 42551 [Source:MGI Symbol;Acc:MGI:5662688]
ENSMUSG00000056938	1.18519	1.9017	11.0933	0.000866392	0.0718797	Acbd4	acyl-Coenzyme A binding domain containing 4 [Source:MGI Symbol;Acc:MGI:1914381]
ENSMUSG00000032402	0.797174	5.32779	11.0914	0.000867289	0.0718797	Smad3	SMAD family member 3 [Source:MGI Symbol;Acc:MGI:1201674]
ENSMUSG00000021376	1.9305	0.933635	11.0629	0.000880709	0.0724742	Tpmt	thiopurine methyltransferase [Source:MGI Symbol;Acc:MGI:98812]
ENSMUSG00000018906	2.83493	0.56134	11.0076	0.000907385	0.0741436	P4ha2	procollagen-proline, 2-oxoglutarate 4-dioxygenase (proline 4-hydroxylase), alpha II polypeptide [Source:MGI Symbol;Acc:MGI:894286]
ENSMUSG00000044005	1.26511	1.88798	10.9539	0.000934059	0.0757894	Gls2	glutaminase 2 (liver, mitochondrial) [Source:MGI Symbol;Acc:MGI:2143539]
ENSMUSG00000108526	1.36371	3.00003	10.913	0.000954919	0.076754	Gm45828	predicted gene 45828 [Source:MGI Symbol;Acc:MGI:5804943]
ENSMUSG00000048720	-1.35887	2.36604	10.8955	0.000963979	0.076754	Tbc1d12	TBC1D12: TBC1 domain family, member 12 [Source:MGI Symbol;Acc:MGI:2384803]
ENSMUSG00000022594	1.45158	1.40268	10.892	0.000965792	0.076754	Lynx1	Ly6/neurotoxin 1 [Source:MGI Symbol;Acc:MGI:1345180]
ENSMUSG00000087968	-2.13921	1.55249	10.814	0.00100737	0.0795136	Gm25395	predicted gene, 25395 [Source:MGI Symbol;Acc:MGI:5455172]
ENSMUSG00000038718	0.963303	3.40503	10.7754	0.00102855	0.0806372	Pbx3	pre B cell leukemia homeobox 3 [Source:MGI Symbol;Acc:MGI:97496]
ENSMUSG00000020553	-1.05052	3.35638	10.6605	0.00109449	0.0846643	Pctp	phosphatidylcholine transfer protein [Source:MGI Symbol;Acc:MGI:107375]
ENSMUSG00000052759	-1.39074	1.37783	10.6604	0.00109451	0.0846643	Gpr25	G protein-coupled receptor 25 [Source:MGI Symbol;Acc:MGI:2686146]
ENSMUSG00000023960	1.60754	2.85655	10.6342	0.00111015	0.0853052	Enpp5	ectonucleotide pyrophosphatase/phosphodiesterase 5 [Source:MGI Symbol;Acc:MGI:1933830]
ENSMUSG00000056019	1.46925	1.67652	10.5774	0.00114478	0.0864673	Zfp709	zinc finger protein 709 [Source:MGI Symbol;Acc:MGI:2384299]
ENSMUSG00000040405	2.25766	1.62479	10.5772	0.00114488	0.0864673	Havcr1	hepatitis A virus cellular receptor 1 [Source:MGI Symbol;Acc:MGI:2159680]
ENSMUSG00000086411	-0.755167	12.3087	10.5728	0.00114763	0.0864673	Gm14236	predicted gene 14236 [Source:MGI Symbol;Acc:MGI:3651467]
ENSMUSG00000036905	0.894841	4.27649	10.5011	0.001193	0.0893059	C1qb	complement component 1, q subcomponent, beta polypeptide [Source:MGI Symbol;Acc:MGI:88224]
ENSMUSG00000034634	2.00766	2.34038	10.3578	0.00128931	0.0958968	Ly6d	lymphocyte antigen 6 complex, locus D [Source:MGI Symbol;Acc:MGI:96881]
ENSMUSG00000078490	2.41822	1.0815	10.3062	0.00132584	0.0976888	Cfap74	cilia and flagella associated protein 74 [Source:MGI Symbol;Acc:MGI:1917130]
ENSMUSG00000021280	1.27961	2.58616	10.2994	0.00133073	0.0976888	Exoc3l4	exocyst complex component 3-like 4 [Source:MGI Symbol;Acc:MGI:1921363]
ENSMUSG00000018362	-1.08744	2.58917	10.2783	0.00134601	0.0976888	Kpna2	karyopherin (importin) alpha 2 [Source:MGI Symbol;Acc:MGI:103561]
ENSMUSG00000079507	1.39297	1.21885	10.2769	0.00134708	0.0976888	H2-Q1	histocompatibility 2, Q region locus 1 [Source:MGI Symbol;Acc:MGI:95928]
ENSMUSG00000027175	0.699257	4.08585	10.2631	0.00135719	0.0978101	Tcp11l1	t-complex 11 like 1 [Source:MGI Symbol;Acc:MGI:2444263]
ENSMUSG00000096351	1.19786	3.74139	10.2349	0.00137806	0.0987015	Samd11	sterile alpha motif domain containing 11 [Source:MGI Symbol;Acc:MGI:2446220]
ENSMUSG00000034731	0.898753	4.12548	10.2201	0.00138919	0.0988884	Dgkh	diacylglycerol kinase, eta [Source:MGI Symbol;Acc:MGI:2444188]
ENSMUSG00000097457	-1.22254	4.68511	10.202	0.00140292	0.0992565	2310031A07Rik	RIKEN cDNA 2310031A07 gene [Source:MGI Symbol;Acc:MGI:1916871]
ENSMUSG00000003604	0.861494	3.19126	10.1783	0.00142105	0.0999301	Aven	apoptosis, caspase activation inhibitor [Source:MGI Symbol;Acc:MGI:1921518]
